# Supplementary material for: FDX1 Regulates the Phosphorylation of ATM, DNA-PKcs Akt, and EGFR and Affects Radioresistance Under Severe Hypoxia in the Glioblastoma Cell Line T98G
Source: Int J Mol Sci. 2025 Apr 4;26(7):3378. doi: 10.3390/ijms26073378 (PMC11990063; doi:10.3390/ijms26073378)
Supplement: Supplementary file 1 [file ijms-26-03378-s001.zip]

Archive with 1 entries (1 files):
- ijms-3517129-supplementary.pdf
